# Supplementary material for: Enolase Inhibitors as Early Lead Therapeutics against Trypanosoma brucei
Source: Pathogens. 2023 Oct 28;12(11):1290. doi: 10.3390/pathogens12111290 (PMC10675445; doi:10.3390/pathogens12111290)
Supplement: Supplementary file 1 [file pathogens-12-01290-s001.zip]

Archive with 1 entries (1 files):
- pathogens-2627041-supplementary.pdf
